# Supplementary material for: Temporal variations in root-associated fungal communities of Potaninia mongolica, an endangered relict shrub species in the semi-arid desert of Northwest China
Source: Front Plant Sci. 2022 Oct 12;13:975369. doi: 10.3389/fpls.2022.975369 (PMC9597089; doi:10.3389/fpls.2022.975369)
Supplement: Supplementary file 2 [file Table_2.xlsx]

## Sheet: Sheet 1
Supplementary Table 2. Biomarkers from phylum to genus levels in different growing seasons detected by LefSe analysis in present study.
Season	Biomarker_names	Log_value	LDA_values	p_value	Phylum	Class	Order	Family	Genus
Spring	k__Fungi.p__Ascomycota.c__Eurotiomycetes.o__Eurotiales.f__Trichocomaceae.g__Talaromyces	4.47244	4.18508	0.00518927	Ascomycota	Eurotiomycetes	Eurotiales	Trichocomaceae	Talaromyces
	k__Fungi.p__Ascomycota.c__Sordariomycetes.o__Xylariales.f__Sporocadaceae.g__Pestalotiopsis	5.06058	4.63222	0.000396342	Ascomycota	Sordariomycetes	Xylariales	Sporocadaceae	Pestalotiopsis
	k__Fungi.p__Ascomycota.c__Eurotiomycetes.o__Eurotiales.f__Aspergillaceae.g__Penicillium	5.14183	4.85087	0.00239949	Ascomycota	Eurotiomycetes	Eurotiales	Aspergillaceae	Penicillium
	k__Fungi.p__Ascomycota.c__Sordariomycetes.o__Hypocreales.f__Nectriaceae.g__Gibberella	4.92322	4.62163	0.0100129	Ascomycota	Sordariomycetes	Hypocreales	Nectriaceae	Gibberella
	k__Fungi.p__Ascomycota.c__Sordariomycetes.o__Hypocreales.f__Nectriaceae.g__Fusarium	5.54281	5.21835	0.000382034	Ascomycota	Sordariomycetes	Hypocreales	Nectriaceae	Fusarium
	k__Fungi.p__Ascomycota.c__Eurotiomycetes.o__Eurotiales.f__Aspergillaceae.g__Aspergillus	5.14754	4.83215	0.00871683	Ascomycota	Eurotiomycetes	Eurotiales	Aspergillaceae	Aspergillus
	k__Fungi.p__Ascomycota.c__Eurotiomycetes.o__Eurotiales.f__Trichocomaceae	4.47244	4.18493	0.00518927	Ascomycota	Eurotiomycetes	Eurotiales	Trichocomaceae
	k__Fungi.p__Ascomycota.c__Sordariomycetes.o__Xylariales.f__Sporocadaceae	5.06058	4.62681	0.00137096	Ascomycota	Sordariomycetes	Xylariales	Sporocadaceae
	k__Fungi.p__Ascomycota.c__Sordariomycetes.o__Hypocreales.f__Nectriaceae	5.63627	5.31463	0.000246044	Ascomycota	Sordariomycetes	Hypocreales	Nectriaceae
	k__Fungi.p__Ascomycota.c__Eurotiomycetes.o__Eurotiales.f__Aspergillaceae	5.44573	5.14252	0.00245409	Ascomycota	Eurotiomycetes	Eurotiales	Aspergillaceae
	k__Fungi.p__Ascomycota.c__Sordariomycetes.o__Hypocreales	5.63683	5.30984	0.000329643	Ascomycota	Sordariomycetes	Hypocreales
	k__Fungi.p__Ascomycota.c__Eurotiomycetes.o__Eurotiales	5.49072	5.1782	0.00305035	Ascomycota	Eurotiomycetes	Eurotiales
	k__Fungi.p__Ascomycota.c__Sordariomycetes	5.74539	5.31881	0.00225975	Ascomycota	Sordariomycetes
Summer	k__Fungi.p__Ascomycota.c__Dothideomycetes.o__Pleosporales.f__Leptosphaeriaceae.g__Leptosphaeria	4.54905	4.13204	0.00351608	Ascomycota	Dothideomycetes	Pleosporales	Leptosphaeriaceae	Leptosphaeria
	k__Fungi.p__Basidiomycota.c__Agaricomycetes.o__Polyporales.f__Meripilaceae.g__Physisporinus	5.09456	4.78242	0.0242224	Basidiomycota	Agaricomycetes	Polyporales	Meripilaceae	Physisporinus
	k__Fungi.p__Basidiomycota.c__Agaricomycetes.o__Cantharellales.f__Ceratobasidiaceae.g__Thanatephorus	4.39402	4.21815	0.0115695	Basidiomycota	Agaricomycetes	Cantharellales	Ceratobasidiaceae	Thanatephorus
	k__Fungi.p__Basidiomycota.c__Agaricomycetes.o__Agaricales.f__Agaricaceae.g__Tulostoma	5.12082	4.8747	0.00681111	Basidiomycota	Agaricomycetes	Agaricales	Agaricaceae	Tulostoma
	k__Fungi.p__Basidiomycota.c__Agaricomycetes.o__Agaricales.f__Agaricaceae	5.12106	4.87492	0.00996701	Basidiomycota	Agaricomycetes	Agaricales	Agaricaceae
	k__Fungi.p__Basidiomycota.c__Agaricomycetes.o__Cantharellales.f__Ceratobasidiaceae	4.39533	4.22168	0.00928922	Basidiomycota	Agaricomycetes	Cantharellales	Ceratobasidiaceae
	k__Fungi.p__Ascomycota.c__Dothideomycetes.o__Pleosporales.f__Leptosphaeriaceae	4.54905	4.13174	0.00411727	Ascomycota	Dothideomycetes	Pleosporales	Leptosphaeriaceae
	k__Fungi.p__Basidiomycota.c__Agaricomycetes.o__Polyporales.f__Meripilaceae	5.09456	4.78242	0.0242224	Basidiomycota	Agaricomycetes	Polyporales	Meripilaceae
	k__Fungi.p__Basidiomycota.c__Agaricomycetes.o__Agaricales	5.15964	4.88246	0.0390354	Basidiomycota	Agaricomycetes	Agaricales
	k__Fungi.p__Basidiomycota.c__Agaricomycetes.o__Cantharellales	4.39533	4.21965	0.0283475	Basidiomycota	Agaricomycetes	Cantharellales
	k__Fungi.p__Basidiomycota.c__Agaricomycetes.o__Polyporales	5.09456	4.78242	0.0242224	Basidiomycota	Agaricomycetes	Polyporales
	k__Fungi.p__Basidiomycota.c__Agaricomycetes	5.46919	5.17885	0.00703974	Basidiomycota	Agaricomycetes
Autumn	k__Fungi.p__Ascomycota.c__Eurotiomycetes.o__Chaetothyriales.f__unidentified.g__unidentified	5.30273	4.98008	0.0195979	Ascomycota	Eurotiomycetes	Chaetothyriales	unidentified_family	unidentified_genus
	k__Fungi.p__Ascomycota.c__Leotiomycetes.o__Helotiales.f__Helotiaceae.g__Scytalidium	5.22744	4.92129	0.000146288	Ascomycota	Leotiomycetes	Helotiales	Helotiaceae	Scytalidium
	k__Fungi.p__Ascomycota.c__Leotiomycetes.o__Thelebolales.f__Pseudeurotiaceae.g__Pseudogymnoascus	4.33434	4.06047	1.839e-05	Ascomycota	Leotiomycetes	Thelebolales	Pseudeurotiaceae	Pseudogymnoascus
	k__Fungi.p__Ascomycota.c__Leotiomycetes.o__Thelebolales.f__Pseudeurotiaceae.g__Pseudeurotium	4.38741	4.17089	4.99804e-05	Ascomycota	Leotiomycetes	Thelebolales	Pseudeurotiaceae	Pseudeurotium
	k__Fungi.p__Ascomycota.c__Sordariomycetes.o__Togniniales.f__Togniniaceae.g__Phaeoacremonium	4.61574	4.33026	0.0157507	Ascomycota	Sordariomycetes	Togniniales	Togniniaceae	Phaeoacremonium
	k__Fungi.p__Ascomycota.c__Dothideomycetes.o__Pleosporales.f__Pleosporaceae.g__Alternaria	4.95626	4.61392	0.00194495	Ascomycota	Dothideomycetes	Pleosporales	Pleosporaceae	Alternaria
	k__Fungi.p__Ascomycota.c__Eurotiomycetes.o__Chaetothyriales.f__unidentified	5.30273	4.98008	0.0195979	Ascomycota	Eurotiomycetes	Chaetothyriales	unidentified_family
	k__Fungi.p__Ascomycota.c__Sordariomycetes.o__Togniniales.f__Togniniaceae	4.61574	4.33028	0.0157507	Ascomycota	Sordariomycetes	Togniniales	Togniniaceae
	k__Fungi.p__Ascomycota.c__Leotiomycetes.o__Thelebolales.f__Pseudeurotiaceae	4.66272	4.4121	3.69998e-05	Ascomycota	Leotiomycetes	Thelebolales	Pseudeurotiaceae
	k__Fungi.p__Ascomycota.c__Dothideomycetes.o__Pleosporales.f__Pleosporaceae	5.00853	4.65694	0.00365487	Ascomycota	Dothideomycetes	Pleosporales	Pleosporaceae
	k__Fungi.p__Ascomycota.c__Leotiomycetes.o__Helotiales.f__Helotiaceae	5.23051	4.92441	9.36503e-05	Ascomycota	Leotiomycetes	Helotiales	Helotiaceae
	k__Fungi.p__Ascomycota.c__Sordariomycetes.o__Togniniales	4.61574	4.3302	0.0157507	Ascomycota	Sordariomycetes	Togniniales
	k__Fungi.p__Ascomycota.c__Leotiomycetes.o__Thelebolales	4.66588	4.41511	3.69998e-05	Ascomycota	Leotiomycetes	Thelebolales
	k__Fungi.p__Ascomycota.c__Leotiomycetes.o__Helotiales	5.24903	4.94358	0.000284466	Ascomycota	Leotiomycetes	Helotiales
	k__Fungi.p__Ascomycota.c__Eurotiomycetes.o__Chaetothyriales	5.44834	5.11372	0.00655518	Ascomycota	Eurotiomycetes	Chaetothyriales
	k__Fungi.p__Ascomycota.c__Leotiomycetes	5.35175	5.05813	0.000213905	Ascomycota	Leotiomycetes
